# Supplementary material for: An Ascophyllum nodosum-Derived Biostimulant Protects Model and Crop Plants from Oxidative Stress
Source: Metabolites. 2020 Dec 31;11(1):24. doi: 10.3390/metabo11010024 (PMC7824492; doi:10.3390/metabo11010024)
Supplement: Supplementary file 1 [file metabolites-11-00024-s001.zip]

Archive with 12 entries (11 files):
- New folder/
- New folder/Captions.docx
- New folder/Supplementary Table S1 ANOVA, PC analysis.xlsx
- New folder/Supplementary Table S2 Significances of all metabolites.xlsx
- New folder/Supplementary_S1.jpg
- New folder/Supplementary_S2.jpg
- New folder/Supplementary_S3.jpg
- New folder/Supplementary_S4.jpg
- New folder/Supplementary_S5.jpg
- New folder/Supplementary_S6.jpg
- New folder/Supplementary_S7.jpg
- New folder/Supplementary_S8.jpg
