# Supplementary material for: An Ascophyllum nodosum-Derived Biostimulant Protects Model and Crop Plants from Oxidative Stress
Source: Metabolites. 2020 Dec 31;11(1):24. doi: 10.3390/metabo11010024 (PMC7824492; doi:10.3390/metabo11010024)
Supplement: Supplementary file 1 [file metabolites-11-00024-s001.zip › New folder/Supplementary Table S1 ANOVA, PC analysis.xlsx]

## Sheet: Data (PC1)
PC1 values					Legend:
					-/-	-SF/-PQ
Arabidopsis (AT)					-/+	-SF/+PQ
AT-/-	AT-/+	AT+/-	AT+/+		+/-	+SF/-PQ
1.4896	-1.8581	1.4958	0.84764		+/+	+SF/+PQ
1.6982	-2.9897	1.6465	0.92423
1.3166	-1.8306	1.1687	0.078682
1.259	-1.9631	1.3672	1.7185
1.1934	-6.9028	1.6206	0.65783
1.2361	-6.4922	1.2933	1.0247
pepper (CA)
CA-/-	CA-/+	CA+/-	CA+/+
2.0596	-1.1816	0.31709	1.3595
1.9985	-3.12	-1.3414	1.1425
1.0607	-6.8612	0.24779	2.6939
1.6517	-2.0813	0.90347	1.7876
1.9834	-6.1027	-0.55706	2.0524
2.0367	-1.1679	-1.0887	2.2072
tomato (SL)
SL-/-	SL-/+	SL+/-	SL+/+
-1.2434	5.6213	-1.6686	-0.17556
-1.3169	6.5682	-1.5589	-0.68541
-1.9824	5.0475	-1.5517	-1.078
-1.574	5.0261	-1.6289	-1.1543
-1.4834	1.395	-1.5217	-1.3998
-1.7773	1.1281	-1.7756	-1.2105

## Sheet: Data (PC2)
PC2 values					Key
					-/-	-SF/-PQ
Arabidopsis (AT)					-/+	-SF/+PQ
AT-/-	AT-/+	AT+/-	AT+/+		+/-	+SF/-PQ
1.6991	-0.12476	-1.0433	-2.7918		+/+	+SF/+PQ
1.1566	0.024154	-0.86123	-1.4423
1.623	0.63791	-0.477	-1.0239
1.6193	0.72657	-1.1819	-2.5234
2.6778	-0.20177	-0.37685	-1.3824
3.5246	0.007659	-0.26161	-0.00452
Pepper (CA)
CA-/-	CA-/+	CA+/-	CA+/+
-0.36014	1.4319	-1.4511	0.086098
0.48654	1.7515	-3.33	1.386
-0.06496	2.662	-1.843	2.3732
0.65916	1.3668	-0.73218	-0.07805
1.9375	0.1828	-4.4025	0.72048
1.2154	1.2947	-6.1386	0.84658
Tomato (SL)
SL-/-	SL-/+	SL+/-	SL+/+
-2.7193	-0.15584	0.35051	0.45876
-2.5074	0.13118	1.0929	1.4258
-2.359	-0.29346	1.6658	1.8111
-3.8141	-0.36384	1.6595	1.2587
-3.1607	0.11637	1.498	1.4823
-0.14775	0.32064	0.7018	1.5479

## Sheet: ANOVA (PC1)
Arabidopsis (AT)			Key
Number of families	1		-/-	-SF/-PQ
Number of comparisons per family	6		-/+	-SF/+PQ
Alpha	0.05		+/-	+SF/-PQ
			+/+	+SF/+PQ
Tukey's multiple comparisons test	Mean Diff.	95% CI of diff.	Significant?	Summary	Adjusted P Value					Descriptive statistics
AT-/- vs. AT-/+	5.038	3.051 to 7.025	Yes	****	< 0.0001						AT-/-	AT-/+	AT+/-	AT+/+
AT-/- vs. AT+/-	-0.06653	-2.054 to 1.921	No	ns	0.9997					Number of values	6	6	6	6
AT-/- vs. AT+/+	0.4902	-1.497 to 2.477	No	ns	0.8995					Minimum	1.193	-6.903	1.169	0.07868
AT-/+ vs. AT+/-	-5.105	-7.092 to -3.118	Yes	****	< 0.0001					25% Percentile	1.225	-6.595	1.262	0.513
AT-/+ vs. AT+/+	-4.548	-6.535 to -2.561	Yes	****	< 0.0001					Median	1.288	-2.476	1.432	0.8859
AT+/- vs. AT+/+	0.5568	-1.430 to 2.544	No	ns	0.8607					75% Percentile	1.542	-1.851	1.627	1.198
										Maximum	1.698	-1.831	1.647	1.719
Test details	Mean 1	Mean 2	Mean Diff.	SE of diff.	n1	n2	q	DF
AT-/- vs. AT-/+	1.365	-3.673	5.038	0.7099	6	6	10.04	20		Mean	1.365	-3.673	1.432	0.8753
AT-/- vs. AT+/-	1.365	1.432	-0.06653	0.7099	6	6	0.1325	20		Std. Deviation	0.193	2.386	0.1889	0.5326
AT-/- vs. AT+/+	1.365	0.8753	0.4902	0.7099	6	6	0.9765	20		Std. Error of Mean	0.07878	0.974	0.07712	0.2174
AT-/+ vs. AT+/-	-3.673	1.432	-5.105	0.7099	6	6	10.17	20
AT-/+ vs. AT+/+	-3.673	0.8753	-4.548	0.7099	6	6	9.06	20		Lower 95% CI	1.163	-6.176	1.234	0.3163
AT+/- vs. AT+/+	1.432	0.8753	0.5568	0.7099	6	6	1.109	20		Upper 95% CI	1.568	-1.169	1.63	1.434
Pepper (CA)			Key
Number of families	1		-/-	-SF/-PQ
Number of comparisons per family	6		-/+	-SF/+PQ
Alpha	0.05		+/-	+SF/-PQ
			+/+	+SF/+PQ
Tukey's multiple comparisons test	Mean Diff.	95% CI of diff.	Significant?	Summary	Adjusted P Value					Descriptive statistics
CA-/- vs. CA-/+	5.218	3.011 to 7.424	Yes	****	< 0.0001						CA-/-	CA-/+	CA+/-	CA+/+
CA-/- vs. CA+/-	2.052	-0.1547 to 4.258	No	ns	0.0741					Number of values	6	6	6	6
CA-/- vs. CA+/+	-0.07542	-2.282 to 2.131	No	ns	0.9997					Minimum	1.061	-6.861	-1.341	1.143
CA-/+ vs. CA+/-	-3.166	-5.372 to -0.9598	Yes	**	0.0035					25% Percentile	1.504	-6.292	-1.152	1.305
CA-/+ vs. CA+/+	-5.293	-7.499 to -3.087	Yes	****	< 0.0001					Median	1.991	-2.601	-0.1546	1.92
CA+/- vs. CA+/+	-2.127	-4.333 to 0.07925	No	ns	0.0613					75% Percentile	2.042	-1.178	0.4637	2.329
										Maximum	2.06	-1.168	0.9035	2.694
Test details	Mean 1	Mean 2	Mean Diff.	SE of diff.	n1	n2	q	DF
CA-/- vs. CA-/+	1.798	-3.419	5.218	0.7882	6	6	9.361	20		Mean	1.798	-3.419	-0.2531	1.874
CA-/- vs. CA+/-	1.798	-0.2531	2.052	0.7882	6	6	3.681	20		Std. Deviation	0.3912	2.49	0.8819	0.5696
CA-/- vs. CA+/+	1.798	1.874	-0.07542	0.7882	6	6	0.1353	20		Std. Error of Mean	0.1597	1.017	0.36	0.2325
CA-/+ vs. CA+/-	-3.419	-0.2531	-3.166	0.7882	6	6	5.68	20
CA-/+ vs. CA+/+	-3.419	1.874	-5.293	0.7882	6	6	9.496	20		Lower 95% CI	1.388	-6.032	-1.179	1.276
CA+/- vs. CA+/+	-0.2531	1.874	-2.127	0.7882	6	6	3.816	20		Upper 95% CI	2.209	-0.8059	0.6724	2.472
Tomato (SL)			Key
Number of families	1		-/-	-SF/-PQ
Number of comparisons per family	6		-/+	-SF/+PQ
Alpha	0.05		+/-	+SF/-PQ
			+/+	+SF/+PQ
Tukey's multiple comparisons test	Mean Diff.	95% CI of diff.	Significant?	Summary	Adjusted P Value					Descriptive statistics
SL-/- vs. SL-/+	-5.694	-7.597 to -3.791	Yes	****	< 0.0001						SL-/-	SL-/+	SL+/-	SL+/+
SL-/- vs. SL+/-	0.05467	-1.848 to 1.958	No	ns	0.9998					Number of values	6	6	6	6
SL-/- vs. SL+/+	-0.6123	-2.515 to 1.291	No	ns	0.8047					Minimum	-1.982	1.128	-1.776	-1.4
SL-/+ vs. SL+/-	5.749	3.845 to 7.652	Yes	****	< 0.0001					25% Percentile	-1.829	1.328	-1.695	-1.258
SL-/+ vs. SL+/+	5.082	3.179 to 6.985	Yes	****	< 0.0001					Median	-1.529	5.037	-1.594	-1.116
SL+/- vs. SL+/+	-0.667	-2.570 to 1.236	No	ns	0.7617					75% Percentile	-1.299	5.858	-1.544	-0.5579
										Maximum	-1.243	6.568	-1.522	-0.1756
Test details	Mean 1	Mean 2	Mean Diff.	SE of diff.	n1	n2	q	DF
SL-/- vs. SL-/+	-1.563	4.131	-5.694	0.6799	6	6	11.84	20		Mean	-1.563	4.131	-1.618	-0.9506
SL-/- vs. SL+/-	-1.563	-1.618	0.05467	0.6799	6	6	0.1137	20		Std. Deviation	0.2796	2.294	0.09453	0.4468
SL-/- vs. SL+/+	-1.563	-0.9506	-0.6123	0.6799	6	6	1.274	20		Std. Error of Mean	0.1142	0.9364	0.03859	0.1824
SL-/+ vs. SL+/-	4.131	-1.618	5.749	0.6799	6	6	11.96	20
SL-/+ vs. SL+/+	4.131	-0.9506	5.082	0.6799	6	6	10.57	20		Lower 95% CI	-1.856	1.724	-1.717	-1.419
SL+/- vs. SL+/+	-1.618	-0.9506	-0.667	0.6799	6	6	1.387	20		Upper 95% CI	-1.269	6.538	-1.518	-0.4817

## Sheet: ANOVA (PC2)
Arabidopsis (AT)			Key
Number of families	1		-/-	-SF/-PQ
Number of comparisons per family	6		-/+	-SF/+PQ
Alpha	0.05		+/-	+SF/-PQ
			+/+	+SF/+PQ
Tukey's multiple comparisons test	Mean Diff.	95% CI of diff.	Significant?	Summary	Adjusted P Value					Descriptive statistics
AT-/- vs. AT-/+	1.872	0.6968 to 3.047	Yes	**	0.0013
AT-/- vs. AT+/-	2.75	1.575 to 3.925	Yes	****	< 0.0001					Number of values	6	6	6	6
AT-/- vs. AT+/+	3.578	2.403 to 4.753	Yes	****	< 0.0001					Minimum	1.157	-0.2018	-1.182	-2.792
AT-/+ vs. AT+/-	0.8786	-0.2963 to 2.054	No	ns	0.1894					25% Percentile	1.504	-0.144	-1.078	-2.591
AT-/+ vs. AT+/+	1.706	0.5314 to 2.881	Yes	**	0.0031					Median	1.661	0.01591	-0.6691	-1.412
AT+/- vs. AT+/+	0.8277	-0.3472 to 2.003	No	ns	0.2315					75% Percentile	2.89	0.6601	-0.348	-0.7691
										Maximum	3.525	0.7266	-0.2616	-0.00452
Test details	Mean 1	Mean 2	Mean Diff.	SE of diff.	n1	n2	q	DF
AT-/- vs. AT-/+	2.05	0.1783	1.872	0.4198	6	6	6.306	20		Mean	2.05	0.1783	-0.7003	-1.528
AT-/- vs. AT+/-	2.05	-0.7003	2.75	0.4198	6	6	9.266	20		Std. Deviation	0.8784	0.4003	0.3801	1.019
AT-/- vs. AT+/+	2.05	-1.528	3.578	0.4198	6	6	12.05	20		Std. Error of Mean	0.3586	0.1634	0.1552	0.416
AT-/+ vs. AT+/-	0.1783	-0.7003	0.8786	0.4198	6	6	2.96	20
AT-/+ vs. AT+/+	0.1783	-1.528	1.706	0.4198	6	6	5.749	20		Lower 95% CI	1.128	-0.2417	-1.099	-2.597
AT+/- vs. AT+/+	-0.7003	-1.528	0.8277	0.4198	6	6	2.789	20		Upper 95% CI	2.972	0.5983	-0.3014	-0.4587
Pepper (CA)			Key
Number of families	1		-/-	-SF/-PQ
Number of comparisons per family	6		-/+	-SF/+PQ
Alpha	0.05		+/-	+SF/-PQ
			+/+	+SF/+PQ
Tukey's multiple comparisons test	Mean Diff.	95% CI of diff.	Significant?	Summary	Adjusted P Value					Descriptive statistics
CA-/- vs. CA-/+	-0.8027	-2.834 to 1.228	No	ns	0.69
CA-/- vs. CA+/-	3.628	1.597 to 5.660	Yes	***	0.0004					Number of values	6	6	6	6
CA-/- vs. CA+/+	-0.2435	-2.275 to 1.788	No	ns	0.9866					Minimum	-0.3601	0.1828	-6.139	-0.07805
CA-/+ vs. CA+/-	4.431	2.400 to 6.462	Yes	****	< 0.0001					25% Percentile	-0.1388	1.017	-4.837	0.04506
CA-/+ vs. CA+/+	0.5592	-1.472 to 2.590	No	ns	0.8667					Median	0.5729	1.399	-2.587	0.7835
CA+/- vs. CA+/+	-3.872	-5.903 to -1.841	Yes	***	0.0002					75% Percentile	1.396	1.979	-1.271	1.633
										Maximum	1.938	2.662	-0.7322	2.373
Test details	Mean 1	Mean 2	Mean Diff.	SE of diff.	n1	n2	q	DF
CA-/- vs. CA-/+	0.6456	1.448	-0.8027	0.7257	6	6	1.564	20		Mean	0.6456	1.448	-2.983	0.8891
CA-/- vs. CA+/-	0.6456	-2.983	3.628	0.7257	6	6	7.071	20		Std. Deviation	0.8409	0.7996	2.04	0.9011
CA-/- vs. CA+/+	0.6456	0.8891	-0.2435	0.7257	6	6	0.4745	20		Std. Error of Mean	0.3433	0.3264	0.8328	0.3679
CA-/+ vs. CA+/-	1.448	-2.983	4.431	0.7257	6	6	8.635	20
CA-/+ vs. CA+/+	1.448	0.8891	0.5592	0.7257	6	6	1.09	20		Lower 95% CI	-0.2369	0.6091	-5.124	-0.05659
CA+/- vs. CA+/+	-2.983	0.8891	-3.872	0.7257	6	6	7.546	20		Upper 95% CI	1.528	2.287	-0.8422	1.835
Tomato (SL)			Key
Number of families	1		-/-	-SF/-PQ
Number of comparisons per family	6		-/+	-SF/+PQ
Alpha	0.05		+/-	+SF/-PQ
			+/+	+SF/+PQ
Tukey's multiple comparisons test	Mean Diff.	95% CI of diff.	Significant?	Summary	Adjusted P Value					Descriptive statistics
SL-/- vs. SL-/+	-2.411	-3.591 to -1.230	Yes	****	< 0.0001
SL-/- vs. SL+/-	-3.613	-4.794 to -2.432	Yes	****	< 0.0001					Number of values	6	6	6	6
SL-/- vs. SL+/+	-3.782	-4.963 to -2.601	Yes	****	< 0.0001					Minimum	-3.814	-0.3638	0.3505	0.4588
SL-/+ vs. SL+/-	-1.202	-2.383 to -0.02129	Yes	*	0.0451					25% Percentile	-3.324	-0.3111	0.614	1.059
SL-/+ vs. SL+/+	-1.372	-2.553 to -0.1906	Yes	*	0.0192					Median	-2.613	-0.01974	1.295	1.454
SL+/- vs. SL+/+	-0.1693	-1.350 to 1.012	No	ns	0.9775					75% Percentile	-1.806	0.1785	1.661	1.614
										Maximum	-0.1478	0.3206	1.666	1.811
Test details	Mean 1	Mean 2	Mean Diff.	SE of diff.	n1	n2	q	DF
SL-/- vs. SL-/+	-2.451	-0.04083	-2.411	0.4219	6	6	8.08	20		Mean	-2.451	-0.04083	1.161	1.331
SL-/- vs. SL+/-	-2.451	1.161	-3.613	0.4219	6	6	12.11	20		Std. Deviation	1.245	0.2707	0.5458	0.4638
SL-/- vs. SL+/+	-2.451	1.331	-3.782	0.4219	6	6	12.68	20		Std. Error of Mean	0.5083	0.1105	0.2228	0.1893
SL-/+ vs. SL+/-	-0.04083	1.161	-1.202	0.4219	6	6	4.03	20
SL-/+ vs. SL+/+	-0.04083	1.331	-1.372	0.4219	6	6	4.597	20		Lower 95% CI	-3.758	-0.3249	0.5887	0.8441
SL+/- vs. SL+/+	1.161	1.331	-0.1693	0.4219	6	6	0.5676	20		Upper 95% CI	-1.145	0.2432	1.734	1.817
