# Supplementary material for: An Ascophyllum nodosum-Derived Biostimulant Protects Model and Crop Plants from Oxidative Stress
Source: Metabolites. 2020 Dec 31;11(1):24. doi: 10.3390/metabo11010024 (PMC7824492; doi:10.3390/metabo11010024)
Supplement: Supplementary file 1 [file metabolites-11-00024-s001.zip › New folder/Supplementary Table S2 Significances of all metabolites.xlsx]

## Sheet: p-values
Arabidopsis thaliana					Capsicum annuum					Solanum lycopersicum
	2-isopropylmalate					2-isopropylmalate					2-isopropylmalate
	-SF/+PQ	+SF/-PQ	+SF/+PQ			-SF/+PQ	+SF/-PQ	+SF/+PQ			-SF/+PQ	+SF/-PQ	+SF/+PQ
-SF/-PQ	0.6062	0.759	0.5412		-SF/-PQ	0.026	0.0056	0		-SF/-PQ	0	0.0004	0
-SF/+PQ		0.3243	0.0639		-SF/+PQ		0.1129	0.1187		-SF/+PQ		0.3515	0.3089
+SF/-PQ			0.759		+SF/-PQ			0.854		+SF/-PQ			0.1377
	2-methyl-malic acid					2-methyl-malic acid					2-methyl-malic acid
	-SF/+PQ	+SF/-PQ	+SF/+PQ			-SF/+PQ	+SF/-PQ	+SF/+PQ			-SF/+PQ	+SF/-PQ	+SF/+PQ
-SF/-PQ	0.1099	0.9196	0.3023		-SF/-PQ	0.1995	0.0096	0.3384		-SF/-PQ	0.0135	0.0041	0.0031
-SF/+PQ		0.0003	0.0001		-SF/+PQ		0.3204	0.4934		-SF/+PQ		0.0065	0.0057
+SF/-PQ			0.0462		+SF/-PQ			0.0463		+SF/-PQ			0.3907
	adenine					adenine					adenine
	-SF/+PQ	+SF/-PQ	+SF/+PQ			-SF/+PQ	+SF/-PQ	+SF/+PQ			-SF/+PQ	+SF/-PQ	+SF/+PQ
-SF/-PQ	0.0588	0.8608	0.0012		-SF/-PQ	0.5655	0.5412	0.4844		-SF/-PQ	0.0102	0.9965	0.257
-SF/+PQ		0.0589	0.0692		-SF/+PQ		0.8084	0.0792		-SF/+PQ		0.0101	0.0134
+SF/-PQ			0.0009		+SF/-PQ			0.2501		+SF/-PQ			0.2652
	adenosine-5-monophosphate					adenosine-5-monophosphate					adenosine-5-monophosphate
	-SF/+PQ	+SF/-PQ	+SF/+PQ			-SF/+PQ	+SF/-PQ	+SF/+PQ			-SF/+PQ	+SF/-PQ	+SF/+PQ
-SF/-PQ	0.9116	0.9125	0.5951		-SF/-PQ	0.1169	0.0169	0.3732		-SF/-PQ	0.5366	0.0987	0.1688
-SF/+PQ		0.8407	0.5583		-SF/+PQ		0.9777	0.2745		-SF/+PQ		0.3103	0.4199
+SF/-PQ			0.6649		+SF/-PQ			0.0704		+SF/-PQ			0.9488
	alanine					alanine					alanine
	-SF/+PQ	+SF/-PQ	+SF/+PQ			-SF/+PQ	+SF/-PQ	+SF/+PQ			-SF/+PQ	+SF/-PQ	+SF/+PQ
-SF/-PQ	0.0016	0.0664	0.0777		-SF/-PQ	0.0927	0.0262	0.1187		-SF/-PQ	0.0152	0.0007	0.7409
-SF/+PQ		0.0039	0.0434		-SF/+PQ		0.3496	0.5106		-SF/+PQ		0.0119	0.0156
+SF/-PQ			0.2061		+SF/-PQ			0.1279		+SF/-PQ			0.1655
	arginine					arginine					arginine
	-SF/+PQ	+SF/-PQ	+SF/+PQ			-SF/+PQ	+SF/-PQ	+SF/+PQ			-SF/+PQ	+SF/-PQ	+SF/+PQ
-SF/-PQ	0.0794	0.005	0.0696		-SF/-PQ	0.4351	0.0546	0.8323		-SF/-PQ	0.5384	0.0383	0.0203
-SF/+PQ		0.0256	0.3092		-SF/+PQ		0.3998	0.5311		-SF/+PQ		0.0179	0.0105
+SF/-PQ			0.0051		+SF/-PQ			0.0837		+SF/-PQ			0.5737
	ascorbic acid					ascorbic acid					ascorbic acid
	-SF/+PQ	+SF/-PQ	+SF/+PQ			-SF/+PQ	+SF/-PQ	+SF/+PQ			-SF/+PQ	+SF/-PQ	+SF/+PQ
-SF/-PQ	0.2124	0.1692	0.2582		-SF/-PQ	0.3921	0.3029	0.8492		-SF/-PQ	0.5572	0.9664	0.6527
-SF/+PQ		0.8737	0.6086		-SF/+PQ		0.87	0.3396		-SF/+PQ		0.6104	0.8644
+SF/-PQ			0.6776		+SF/-PQ			0.2614		+SF/-PQ			0.707
	asparagine					asparagine					asparagine
	-SF/+PQ	+SF/-PQ	+SF/+PQ			-SF/+PQ	+SF/-PQ	+SF/+PQ			-SF/+PQ	+SF/-PQ	+SF/+PQ
-SF/-PQ	0.0235	0.8387	0.0515		-SF/-PQ	0.4907	0.0243	0.2961		-SF/-PQ	0.2481	0.9279	0.4178
-SF/+PQ		0.0261	0.0925		-SF/+PQ		0.2929	0.2948		-SF/+PQ		0.2579	0.1114
+SF/-PQ			0.0554		+SF/-PQ			0.0088		+SF/-PQ			0.2958
	aspartic acid					aspartic acid					aspartic acid
	-SF/+PQ	+SF/-PQ	+SF/+PQ			-SF/+PQ	+SF/-PQ	+SF/+PQ			-SF/+PQ	+SF/-PQ	+SF/+PQ
-SF/-PQ	0.3836	0.9011	0.6956		-SF/-PQ	0.4602	0.0355	0.0337		-SF/-PQ	0.0365	0.6367	0.3782
-SF/+PQ		0.3748	0.1522		-SF/+PQ		0.1317	0.2303		-SF/+PQ		0.0005	0.0855
+SF/-PQ			0.5528		+SF/-PQ			0.0207		+SF/-PQ			0.0937
	benzoic acid					benzoic acid					benzoic acid
	-SF/+PQ	+SF/-PQ	+SF/+PQ			-SF/+PQ	+SF/-PQ	+SF/+PQ			-SF/+PQ	+SF/-PQ	+SF/+PQ
-SF/-PQ	0.0868	0.2325	0.001		-SF/-PQ	0.0881	0.0021	0.0004		-SF/-PQ	0.7638	0.0244	0.6439
-SF/+PQ		0.2386	0.055		-SF/+PQ		0.0578	0.8934		-SF/+PQ		0.0315	0.8929
+SF/-PQ			0.0034		+SF/-PQ			0.0198		+SF/-PQ			0.0193
	benzoic acid, 3-4-dihydroxy					benzoic acid, 3-4-dihydroxy					benzoic acid, 3-4-dihydroxy
	-SF/+PQ	+SF/-PQ	+SF/+PQ			-SF/+PQ	+SF/-PQ	+SF/+PQ			-SF/+PQ	+SF/-PQ	+SF/+PQ
-SF/-PQ	0.217	0.5989	0.9196		-SF/-PQ	0.4938	0.0018	0.5334		-SF/-PQ	0.012	0.0005	0.005
-SF/+PQ		0.2842	0.0974		-SF/+PQ		0.009	0.7045		-SF/+PQ		0.0012	0.0029
+SF/-PQ			0.4415		+SF/-PQ			0.002		+SF/-PQ			0.0306
	benzyl alcohol					benzyl alcohol					benzyl alcohol
	-SF/+PQ	+SF/-PQ	+SF/+PQ			-SF/+PQ	+SF/-PQ	+SF/+PQ			-SF/+PQ	+SF/-PQ	+SF/+PQ
-SF/-PQ	0.8995	0.4304	0.0213		-SF/-PQ	0.2818	0.0128	0.4459		-SF/-PQ	0.7406	0.0308	0.0091
-SF/+PQ		0.5269	0.02		-SF/+PQ		0.0076	0.6688		-SF/+PQ		0.0151	0.0032
+SF/-PQ			0.0371		+SF/-PQ			0.0092		+SF/-PQ			0.4229
	beta-alanine					beta-alanine					beta-alanine
	-SF/+PQ	+SF/-PQ	+SF/+PQ			-SF/+PQ	+SF/-PQ	+SF/+PQ			-SF/+PQ	+SF/-PQ	+SF/+PQ
-SF/-PQ	0.0055	0.2459	0.1151		-SF/-PQ	0.0421	0.0274	0.1721		-SF/-PQ	0.0049	0.7319	0.0522
-SF/+PQ		0.0045	0.0083		-SF/+PQ		0.623	0.0839		-SF/+PQ		0.005	0.0075
+SF/-PQ			0.0377		+SF/-PQ			0.0776		+SF/-PQ			0.0675
	citric acid					citric acid					citric acid
	-SF/+PQ	+SF/-PQ	+SF/+PQ			-SF/+PQ	+SF/-PQ	+SF/+PQ			-SF/+PQ	+SF/-PQ	+SF/+PQ
-SF/-PQ	0.1426	0.8381	0.2371		-SF/-PQ	0.3524	0.0074	0.3418		-SF/-PQ	0.6346	0.737	0.4937
-SF/+PQ		0.1893	0.9498		-SF/+PQ		0.112	0.2473		-SF/+PQ		0.127	0.4826
+SF/-PQ			0.3018		+SF/-PQ			0.0054		+SF/-PQ			0.0558
	cystein-s-methyl					cystein-s-methyl					cystein-s-methyl
	-SF/+PQ	+SF/-PQ	+SF/+PQ			-SF/+PQ	+SF/-PQ	+SF/+PQ			-SF/+PQ	+SF/-PQ	+SF/+PQ
-SF/-PQ	0.2477	0.2074	0.0466		-SF/-PQ	0.0089	0.0956	0.3146		-SF/-PQ	0.8645	0.3782	0.8042
-SF/+PQ		0.7607	0.2703		-SF/+PQ		0.3256	0.3729		-SF/+PQ		0.5288	0.7454
+SF/-PQ			0.1468		+SF/-PQ			0.1995		+SF/-PQ			0.7924
	dehydroascorbic acid					dehydroascorbic acid					dehydroascorbic acid
	-SF/+PQ	+SF/-PQ	+SF/+PQ			-SF/+PQ	+SF/-PQ	+SF/+PQ			-SF/+PQ	+SF/-PQ	+SF/+PQ
-SF/-PQ	0.048	0.4574	0.7355		-SF/-PQ	0.3391	0.2012	0.8074		-SF/-PQ	0.3668	0.4768	0.4694
-SF/+PQ		0.0054	0.2288		-SF/+PQ		0.9195	0.2752		-SF/+PQ		0.7581	0.7852
+SF/-PQ			0.3711		+SF/-PQ			0.1488		+SF/-PQ			0.9743
	dehydroascorpic acid dimer					dehydroascorpic acid dimer					dehydroascorpic acid dimer
	-SF/+PQ	+SF/-PQ	+SF/+PQ			-SF/+PQ	+SF/-PQ	+SF/+PQ			-SF/+PQ	+SF/-PQ	+SF/+PQ
-SF/-PQ	0.0444	0.7904	0.6728		-SF/-PQ	0.3336	0.1871	0.8059		-SF/-PQ	0.3142	0.4177	0.3735
-SF/+PQ		0.0204	0.1148		-SF/+PQ		0.8594	0.27		-SF/+PQ		0.7508	0.8116
+SF/-PQ			0.7956		+SF/-PQ			0.1416		+SF/-PQ			0.9251
	erythritol					erythritol					erythritol
	-SF/+PQ	+SF/-PQ	+SF/+PQ			-SF/+PQ	+SF/-PQ	+SF/+PQ			-SF/+PQ	+SF/-PQ	+SF/+PQ
-SF/-PQ	0.0118	0.1301	0.0005		-SF/-PQ	0.0944	0.0292	0.0182		-SF/-PQ	0.0116	0.3668	0.635
-SF/+PQ		0.0188	0.0726		-SF/+PQ		0.9112	0.0567		-SF/+PQ		0.009	0.0151
+SF/-PQ			0.0062		+SF/-PQ			0.014		+SF/-PQ			0.1454
	erythrose					erythrose					erythrose
	-SF/+PQ	+SF/-PQ	+SF/+PQ			-SF/+PQ	+SF/-PQ	+SF/+PQ			-SF/+PQ	+SF/-PQ	+SF/+PQ
-SF/-PQ	0.0186	0.1402	0.0041		-SF/-PQ	0.1077	0.0353	0.0773		-SF/-PQ	0.014	0.2649	0.8806
-SF/+PQ		0.0329	0.1548		-SF/+PQ		0.9959	0.0614		-SF/+PQ		0.0094	0.0155
+SF/-PQ			0.0214		+SF/-PQ			0.0169		+SF/-PQ			0.1498
	ethanolamine					ethanolamine					ethanolamine
	-SF/+PQ	+SF/-PQ	+SF/+PQ			-SF/+PQ	+SF/-PQ	+SF/+PQ			-SF/+PQ	+SF/-PQ	+SF/+PQ
-SF/-PQ	0.044	0.7237	0.8995		-SF/-PQ	0.861	0.5071	0.874		-SF/-PQ	0.3615	0.7584	0.7167
-SF/+PQ		0.0414	0.0434		-SF/+PQ		0.5784	0.7218		-SF/+PQ		0.203	0.1821
+SF/-PQ			0.8044		+SF/-PQ			0.4281		+SF/-PQ			0.9538
	fructose					fructose					fructose
	-SF/+PQ	+SF/-PQ	+SF/+PQ			-SF/+PQ	+SF/-PQ	+SF/+PQ			-SF/+PQ	+SF/-PQ	+SF/+PQ
-SF/-PQ	0.3941	0.4118	0.7637		-SF/-PQ	0.0067	0.0451	0.731		-SF/-PQ	0.5899	0.0706	0.2219
-SF/+PQ		0.1748	0.2948		-SF/+PQ		0.9442	0.0051		-SF/+PQ		0.1125	0.3575
+SF/-PQ			0.5539		+SF/-PQ			0.0395		+SF/-PQ			0.8858
	fructose-6-phosphate					fructose-6-phosphate					fructose-6-phosphate
	-SF/+PQ	+SF/-PQ	+SF/+PQ			-SF/+PQ	+SF/-PQ	+SF/+PQ			-SF/+PQ	+SF/-PQ	+SF/+PQ
-SF/-PQ	0.6819	0.9857	0.8296		-SF/-PQ	0.1971	0.0895	0.9554		-SF/-PQ	0.5731	0.3378	0.7355
-SF/+PQ		0.6855	0.8441		-SF/+PQ		0.7747	0.1944		-SF/+PQ		0.169	0.3833
+SF/-PQ			0.8366		+SF/-PQ			0.0952		+SF/-PQ			0.5071
	fucose					fucose					fucose
	-SF/+PQ	+SF/-PQ	+SF/+PQ			-SF/+PQ	+SF/-PQ	+SF/+PQ			-SF/+PQ	+SF/-PQ	+SF/+PQ
-SF/-PQ	0.0006	0.1985	0.0189		-SF/-PQ	0.1092	0.0165	0.1187		-SF/-PQ	0.0468	0.6464	0.949
-SF/+PQ		0.0634	0.0098		-SF/+PQ		0.8596	0.0746		-SF/+PQ		0.008	0.0153
+SF/-PQ			0.7715		+SF/-PQ			0.0104		+SF/-PQ			0.5385
	fumaric acid					fumaric acid					fumaric acid
	-SF/+PQ	+SF/-PQ	+SF/+PQ			-SF/+PQ	+SF/-PQ	+SF/+PQ			-SF/+PQ	+SF/-PQ	+SF/+PQ
-SF/-PQ	0.0499	0.9712	0.6325		-SF/-PQ	0.1861	0.0026	0.7257		-SF/-PQ	0.0554	0.5183	0.5339
-SF/+PQ		0.0106	0.011		-SF/+PQ		0.2519	0.2897		-SF/+PQ		0.0051	0.0017
+SF/-PQ			0.5911		+SF/-PQ			0.0089		+SF/-PQ			0.8506
	gaba					gaba					gaba
	-SF/+PQ	+SF/-PQ	+SF/+PQ			-SF/+PQ	+SF/-PQ	+SF/+PQ			-SF/+PQ	+SF/-PQ	+SF/+PQ
-SF/-PQ	0.0188	0.0649	0.0303		-SF/-PQ	0.7609	0.5623	0.5825		-SF/-PQ	0.1846	0.6125	0.6925
-SF/+PQ		0.0195	0.0259		-SF/+PQ		0.7431	0.4156		-SF/+PQ		0.0769	0.0923
+SF/-PQ			0.0456		+SF/-PQ			0.3427		+SF/-PQ			0.9064
	galactoinol					galactoinol					galactoinol
	-SF/+PQ	+SF/-PQ	+SF/+PQ			-SF/+PQ	+SF/-PQ	+SF/+PQ			-SF/+PQ	+SF/-PQ	+SF/+PQ
-SF/-PQ	0.7195	0.5617	0.2366		-SF/-PQ	0.201	0.0057	0.5814		-SF/-PQ	0.4369	0.0062	0.0056
-SF/+PQ		0.2306	0.0611		-SF/+PQ		0.5013	0.1538		-SF/+PQ		0.0845	0.0689
+SF/-PQ			0.1386		+SF/-PQ			0.0039		+SF/-PQ			0.8011
	galactonic acid					galactonic acid					galactonic acid
	-SF/+PQ	+SF/-PQ	+SF/+PQ			-SF/+PQ	+SF/-PQ	+SF/+PQ			-SF/+PQ	+SF/-PQ	+SF/+PQ
-SF/-PQ	0.7901	0.2802	0.7438		-SF/-PQ	0.0086	0.0065	0.8813		-SF/-PQ	0.1085	0.7844	0.6951
-SF/+PQ		0.1049	0.8657		-SF/+PQ		0.2477	0.0087		-SF/+PQ		0.0883	0.2412
+SF/-PQ			0.2834		+SF/-PQ			0.0067		+SF/-PQ			0.5829
	glucose					glucose					glucose
	-SF/+PQ	+SF/-PQ	+SF/+PQ			-SF/+PQ	+SF/-PQ	+SF/+PQ			-SF/+PQ	+SF/-PQ	+SF/+PQ
-SF/-PQ	0.0198	0.1149	0.0752		-SF/-PQ	0.0017	0.083	0.393		-SF/-PQ	0.9009	0.1102	0.1331
-SF/+PQ		0.1429	0.2795		-SF/+PQ		0.9744	0.0004		-SF/+PQ		0.0512	0.0452
+SF/-PQ			0.7063		+SF/-PQ			0.0496		+SF/-PQ			0.7796
	glucose-1-phosphate					glucose-1-phosphate					glucose-1-phosphate
	-SF/+PQ	+SF/-PQ	+SF/+PQ			-SF/+PQ	+SF/-PQ	+SF/+PQ			-SF/+PQ	+SF/-PQ	+SF/+PQ
-SF/-PQ	0.7978	0.49	0.4366		-SF/-PQ	0.1636	0.0143	0.3148		-SF/-PQ	0.8798	0.215	0.2762
-SF/+PQ		0.3411	0.2404		-SF/+PQ		0.6928	0.1121		-SF/+PQ		0.3138	0.4764
+SF/-PQ			0.7506		+SF/-PQ			0.0082		+SF/-PQ			0.5057
	glucose-6-phosphate					glucose-6-phosphate					glucose-6-phosphate
	-SF/+PQ	+SF/-PQ	+SF/+PQ			-SF/+PQ	+SF/-PQ	+SF/+PQ			-SF/+PQ	+SF/-PQ	+SF/+PQ
-SF/-PQ	0.4899	0.3848	0.8643		-SF/-PQ	0.2461	0.1531	0.9521		-SF/-PQ	0.016	0.9153	0.1626
-SF/+PQ		0.8487	0.6395		-SF/+PQ		0.9019	0.2638		-SF/+PQ		0.014	0.0521
+SF/-PQ			0.5242		+SF/-PQ			0.1765		+SF/-PQ			0.0308
	glucuronic acid-lacton					glucuronic acid-lacton					glucuronic acid-lacton
	-SF/+PQ	+SF/-PQ	+SF/+PQ			-SF/+PQ	+SF/-PQ	+SF/+PQ			-SF/+PQ	+SF/-PQ	+SF/+PQ
-SF/-PQ	0.0294	0.0999	0.3106		-SF/-PQ	0.0288	0.0046	0.361		-SF/-PQ	0.3396	0.9718	0.3371
-SF/+PQ		0.1017	0.2348		-SF/+PQ		0.72	0.0435		-SF/+PQ		0.4288	0.956
+SF/-PQ			0.8313		+SF/-PQ			0.0086		+SF/-PQ			0.4306
	glutamic acid					glutamic acid					glutamic acid
	-SF/+PQ	+SF/-PQ	+SF/+PQ			-SF/+PQ	+SF/-PQ	+SF/+PQ			-SF/+PQ	+SF/-PQ	+SF/+PQ
-SF/-PQ	0.0618	0.5562	0.8582		-SF/-PQ	0.311	0.065	0.467		-SF/-PQ	0.4055	0.8461	0.6642
-SF/+PQ		0.028	0.0225		-SF/+PQ		0.6091	0.5776		-SF/+PQ		0.3784	0.5445
+SF/-PQ			0.6389		+SF/-PQ			0.1942		+SF/-PQ			0.7526
	glutamine					glutamine					glutamine
	-SF/+PQ	+SF/-PQ	+SF/+PQ			-SF/+PQ	+SF/-PQ	+SF/+PQ			-SF/+PQ	+SF/-PQ	+SF/+PQ
-SF/-PQ	0.3205	0.7473	0.2728		-SF/-PQ	0.5697	0.0087	0.6415		-SF/-PQ	0.1271	0.3806	0.2387
-SF/+PQ		0.4327	0.855		-SF/+PQ		0.1249	0.3607		-SF/+PQ		0.0614	0.052
+SF/-PQ			0.4282		+SF/-PQ			0.0016		+SF/-PQ			0.8145
	glyceric acid					glyceric acid					glyceric acid
	-SF/+PQ	+SF/-PQ	+SF/+PQ			-SF/+PQ	+SF/-PQ	+SF/+PQ			-SF/+PQ	+SF/-PQ	+SF/+PQ
-SF/-PQ	0.1161	0.3508	0.0851		-SF/-PQ	0.1163	0.0326	0.5618		-SF/-PQ	0.8872	0.8142	0.5642
-SF/+PQ		0.4379	0.8917		-SF/+PQ		0.6471	0.191		-SF/+PQ		0.6067	0.3205
+SF/-PQ			0.3329		+SF/-PQ			0.0575		+SF/-PQ			0.5777
	glycerol					glycerol					glycerol
	-SF/+PQ	+SF/-PQ	+SF/+PQ			-SF/+PQ	+SF/-PQ	+SF/+PQ			-SF/+PQ	+SF/-PQ	+SF/+PQ
-SF/-PQ	0.0482	0.1452	0.6655		-SF/-PQ	0.9983	0.3512	0.8151		-SF/-PQ	0.0753	0.6254	0.6451
-SF/+PQ		0.0425	0.05		-SF/+PQ		0.3192	0.7653		-SF/+PQ		0.0399	0.041
+SF/-PQ			0.0214		+SF/-PQ			0.2316		+SF/-PQ			0.977
	glycerol-2-phosphate					glycerol-2-phosphate					glycerol-2-phosphate
	-SF/+PQ	+SF/-PQ	+SF/+PQ			-SF/+PQ	+SF/-PQ	+SF/+PQ			-SF/+PQ	+SF/-PQ	+SF/+PQ
-SF/-PQ	0.9538	0.407	0.4786		-SF/-PQ	0.2534	0.0253	0.768		-SF/-PQ	0.0502	0.1401	0.0685
-SF/+PQ		0.4668	0.5549		-SF/+PQ		0.6368	0.2851		-SF/+PQ		0.1508	0.3649
+SF/-PQ			0.8341		+SF/-PQ			0.0302		+SF/-PQ			0.4386
	glycerol-3-phosphate					glycerol-3-phosphate					glycerol-3-phosphate
	-SF/+PQ	+SF/-PQ	+SF/+PQ			-SF/+PQ	+SF/-PQ	+SF/+PQ			-SF/+PQ	+SF/-PQ	+SF/+PQ
-SF/-PQ	0.0314	0.5608	0.0633		-SF/-PQ	0.2814	0.041	0.5457		-SF/-PQ	0.9297	0.217	0.2266
-SF/+PQ		0.0476	0.1537		-SF/+PQ		0.4648	0.4634		-SF/+PQ		0.2288	0.2352
+SF/-PQ			0.1648		+SF/-PQ			0.0884		+SF/-PQ			0.8009
	glycine					glycine					glycine
	-SF/+PQ	+SF/-PQ	+SF/+PQ			-SF/+PQ	+SF/-PQ	+SF/+PQ			-SF/+PQ	+SF/-PQ	+SF/+PQ
-SF/-PQ	0.0315	0.4417	0.2958		-SF/-PQ	0.0787	0.0088	0.2373		-SF/-PQ	0.0203	0.3925	0.5304
-SF/+PQ		0.019	0.0139		-SF/+PQ		0.9407	0.2615		-SF/+PQ		0.0117	0.0133
+SF/-PQ			0.6219		+SF/-PQ			0.11		+SF/-PQ			0.8463
	guanidine					guanidine					guanidine
	-SF/+PQ	+SF/-PQ	+SF/+PQ			-SF/+PQ	+SF/-PQ	+SF/+PQ			-SF/+PQ	+SF/-PQ	+SF/+PQ
-SF/-PQ	0.0358	0.091	0.2319		-SF/-PQ	0.3013	0.07	0.3122		-SF/-PQ	0.1856	0.7226	0.1031
-SF/+PQ		0.029	0.0413		-SF/+PQ		0.1768	0.372		-SF/+PQ		0.2101	0.333
+SF/-PQ			0.0003		+SF/-PQ			0.5729		+SF/-PQ			0.1458
	gulonic acid-1-4-lacton					gulonic acid-1-4-lacton					gulonic acid-1-4-lacton
	-SF/+PQ	+SF/-PQ	+SF/+PQ			-SF/+PQ	+SF/-PQ	+SF/+PQ			-SF/+PQ	+SF/-PQ	+SF/+PQ
-SF/-PQ	0.7901	0.2802	0.7438		-SF/-PQ	0.0086	0.0065	0.8813		-SF/-PQ	0.1085	0.7844	0.6951
-SF/+PQ		0.1049	0.8657		-SF/+PQ		0.2477	0.0087		-SF/+PQ		0.0883	0.2412
+SF/-PQ			0.2834		+SF/-PQ			0.0067		+SF/-PQ			0.5829
	histidine					histidine					histidine
	-SF/+PQ	+SF/-PQ	+SF/+PQ			-SF/+PQ	+SF/-PQ	+SF/+PQ			-SF/+PQ	+SF/-PQ	+SF/+PQ
-SF/-PQ	0.1761	0.4898	0.4009		-SF/-PQ	0.5779	0.0562	0.7611		-SF/-PQ	0.5749	0.5058	0.3619
-SF/+PQ		0.3912	0.7588		-SF/+PQ		0.4014	0.4615		-SF/+PQ		0.3716	0.3084
+SF/-PQ			0.7007		+SF/-PQ			0.0392		+SF/-PQ			0.6934
	isoleucine					isoleucine					isoleucine
	-SF/+PQ	+SF/-PQ	+SF/+PQ			-SF/+PQ	+SF/-PQ	+SF/+PQ			-SF/+PQ	+SF/-PQ	+SF/+PQ
-SF/-PQ	0.0614	0.94	0.0396		-SF/-PQ	0.0828	0.0627	0.596		-SF/-PQ	0.0162	0.253	0.8139
-SF/+PQ		0.0604	0.2311		-SF/+PQ		0.6213	0.1049		-SF/+PQ		0.0125	0.0172
+SF/-PQ			0.0362		+SF/-PQ			0.0768		+SF/-PQ			0.235
	leucine					leucine					leucine
	-SF/+PQ	+SF/-PQ	+SF/+PQ			-SF/+PQ	+SF/-PQ	+SF/+PQ			-SF/+PQ	+SF/-PQ	+SF/+PQ
-SF/-PQ	0.0536	0.5315	0.0355		-SF/-PQ	0.3779	0.1197	0.5047		-SF/-PQ	0.0137	0.5321	0.4337
-SF/+PQ		0.0683	0.2162		-SF/+PQ		0.2578	0.1236		-SF/+PQ		0.0123	0.0169
+SF/-PQ			0.06		+SF/-PQ			0.0733		+SF/-PQ			0.2377
	lysine					lysine					lysine
	-SF/+PQ	+SF/-PQ	+SF/+PQ			-SF/+PQ	+SF/-PQ	+SF/+PQ			-SF/+PQ	+SF/-PQ	+SF/+PQ
-SF/-PQ	0.0905	0.923	0.0518		-SF/-PQ	0.7558	0.3592	0.4807		-SF/-PQ	0.0203	0.3885	0.9054
-SF/+PQ		0.0885	0.2398		-SF/+PQ		0.2044	0.4927		-SF/+PQ		0.016	0.02
+SF/-PQ			0.0447		+SF/-PQ			0.1262		+SF/-PQ			0.5494
	malic acid					malic acid					malic acid
	-SF/+PQ	+SF/-PQ	+SF/+PQ			-SF/+PQ	+SF/-PQ	+SF/+PQ			-SF/+PQ	+SF/-PQ	+SF/+PQ
-SF/-PQ	0.1124	0.4267	0.7859		-SF/-PQ	0.287	0.0298	0.0759		-SF/-PQ	0.9834	0.0858	0.037
-SF/+PQ		0.0647	0.0711		-SF/+PQ		0.3288	0.157		-SF/+PQ		0.125	0.0679
+SF/-PQ			0.4963		+SF/-PQ			0.0155		+SF/-PQ			0.7603
	maltose					maltose					maltose
	-SF/+PQ	+SF/-PQ	+SF/+PQ			-SF/+PQ	+SF/-PQ	+SF/+PQ			-SF/+PQ	+SF/-PQ	+SF/+PQ
-SF/-PQ	0.652	0.3589	0.2844		-SF/-PQ	0.2344	0.02	0.0469		-SF/-PQ	0.0025	0.0078	0
-SF/+PQ		0.5933	0.422		-SF/+PQ		0.0305	0.1048		-SF/+PQ		0.0632	0.0477
+SF/-PQ			0.7003		+SF/-PQ			0.201		+SF/-PQ			0.9839
	methionine					methionine					methionine
	-SF/+PQ	+SF/-PQ	+SF/+PQ			-SF/+PQ	+SF/-PQ	+SF/+PQ			-SF/+PQ	+SF/-PQ	+SF/+PQ
-SF/-PQ	0.0411	0.3196	0.0646		-SF/-PQ	0.4673	0.0914	0.3841		-SF/-PQ	0.0593	0.9674	0.8992
-SF/+PQ		0.02	0.1762		-SF/+PQ		0.162	0.0475		-SF/+PQ		0.0556	0.0607
+SF/-PQ			0.0001		+SF/-PQ			0.0401		+SF/-PQ			0.9235
	myo-insitol					myo-insitol					myo-insitol
	-SF/+PQ	+SF/-PQ	+SF/+PQ			-SF/+PQ	+SF/-PQ	+SF/+PQ			-SF/+PQ	+SF/-PQ	+SF/+PQ
-SF/-PQ	0.0048	0.2311	0.1838		-SF/-PQ	0.0769	0.0083	0.5701		-SF/-PQ	0.9589	0.0223	0.0029
-SF/+PQ		0.015	0.0355		-SF/+PQ		0.603	0.0628		-SF/+PQ		0.0467	0.0178
+SF/-PQ			0.7241		+SF/-PQ			0.0057		+SF/-PQ			0.8076
	nicotinic acid					nicotinic acid					nicotinic acid
	-SF/+PQ	+SF/-PQ	+SF/+PQ			-SF/+PQ	+SF/-PQ	+SF/+PQ			-SF/+PQ	+SF/-PQ	+SF/+PQ
-SF/-PQ	0.0222	0.1975	0.1178		-SF/-PQ	0.2708	0.2255	0.5644		-SF/-PQ	0.1687	0.9465	0.9822
-SF/+PQ		0.0603	0.0776		-SF/+PQ		0.7889	0.106		-SF/+PQ		0.1096	0.1234
+SF/-PQ			0.7216		+SF/-PQ			0.1129		+SF/-PQ			0.9553
	o-actyle-serine					o-actyle-serine					o-actyle-serine
	-SF/+PQ	+SF/-PQ	+SF/+PQ			-SF/+PQ	+SF/-PQ	+SF/+PQ			-SF/+PQ	+SF/-PQ	+SF/+PQ
-SF/-PQ	0.0021	0.9418	0.0164		-SF/-PQ	0.0608	0.1313	0.3312		-SF/-PQ	0.0202	0.2803	0.2952
-SF/+PQ		0.0021	0.0028		-SF/+PQ		0.1641	0.0907		-SF/+PQ		0.0194	0.0225
+SF/-PQ			0.0164		+SF/-PQ			0.3819		+SF/-PQ			0.1846
	ornithine					ornithine					ornithine
	-SF/+PQ	+SF/-PQ	+SF/+PQ			-SF/+PQ	+SF/-PQ	+SF/+PQ			-SF/+PQ	+SF/-PQ	+SF/+PQ
-SF/-PQ	0.0534	0.2218	0.0267		-SF/-PQ	0.3944	0.0488	0.8611		-SF/-PQ	0.055	0.7164	0.9997
-SF/+PQ		0.0387	0.2002		-SF/+PQ		0.5435	0.4709		-SF/+PQ		0.0395	0.0519
+SF/-PQ			0.0096		+SF/-PQ			0.0793		+SF/-PQ			0.6246
	oxo-glutaric acid					oxo-glutaric acid					oxo-glutaric acid
	-SF/+PQ	+SF/-PQ	+SF/+PQ			-SF/+PQ	+SF/-PQ	+SF/+PQ			-SF/+PQ	+SF/-PQ	+SF/+PQ
-SF/-PQ	0.7516	0.4324	0.847		-SF/-PQ	0.0036	0.1808	0.6013		-SF/-PQ	0.0755	0.0583	0.6101
-SF/+PQ		0.4271	0.7802		-SF/+PQ		0.0323	0.0013		-SF/+PQ		0.8141	0.1235
+SF/-PQ			0.2238		+SF/-PQ			0.067		+SF/-PQ			0.0974
	phenylalanine					phenylalanine					phenylalanine
	-SF/+PQ	+SF/-PQ	+SF/+PQ			-SF/+PQ	+SF/-PQ	+SF/+PQ			-SF/+PQ	+SF/-PQ	+SF/+PQ
-SF/-PQ	0.0659	0.234	0.124		-SF/-PQ	0.1148	0.0801	0.2892		-SF/-PQ	0.0637	0.0003	0.0324
-SF/+PQ		0.0948	0.2057		-SF/+PQ		0.5615	0.2522		-SF/+PQ		0.0086	0.0145
+SF/-PQ			0.2728		+SF/-PQ			0.1542		+SF/-PQ			0.2658
	phosphoric acid					phosphoric acid					phosphoric acid
	-SF/+PQ	+SF/-PQ	+SF/+PQ			-SF/+PQ	+SF/-PQ	+SF/+PQ			-SF/+PQ	+SF/-PQ	+SF/+PQ
-SF/-PQ	0.9731	0.3069	0.6837		-SF/-PQ	0.2416	0.0222	0.0463		-SF/-PQ	0.161	0.3872	0.808
-SF/+PQ		0.1479	0.6008		-SF/+PQ		0.2613	0.1437		-SF/+PQ		0.3802	0.2191
+SF/-PQ			0.405		+SF/-PQ			0.0136		+SF/-PQ			0.4503
	pipecolic acid					pipecolic acid					pipecolic acid
	-SF/+PQ	+SF/-PQ	+SF/+PQ			-SF/+PQ	+SF/-PQ	+SF/+PQ			-SF/+PQ	+SF/-PQ	+SF/+PQ
-SF/-PQ	0.6228	0.1886	0.3086		-SF/-PQ	0.0073	0.1461	0.5295		-SF/-PQ	0.0888	0.516	0.7039
-SF/+PQ		0.0025	0.0348		-SF/+PQ		0.0378	0.003		-SF/+PQ		0.116	0.1157
+SF/-PQ			0.072		+SF/-PQ			0.0084		+SF/-PQ			0.4391
	prolin-4-hydroxy					prolin-4-hydroxy					prolin-4-hydroxy
	-SF/+PQ	+SF/-PQ	+SF/+PQ			-SF/+PQ	+SF/-PQ	+SF/+PQ			-SF/+PQ	+SF/-PQ	+SF/+PQ
-SF/-PQ	0.0142	0.5569	0.2838		-SF/-PQ	0.9768	0.1221	0.21		-SF/-PQ	0.1839	0.5783	0.6162
-SF/+PQ		0.0131	0.0171		-SF/+PQ		0.1231	0.2116		-SF/+PQ		0.0691	0.0749
+SF/-PQ			0.0949		+SF/-PQ			0.8112		+SF/-PQ			0.9485
	proline					proline					proline
	-SF/+PQ	+SF/-PQ	+SF/+PQ			-SF/+PQ	+SF/-PQ	+SF/+PQ			-SF/+PQ	+SF/-PQ	+SF/+PQ
-SF/-PQ	0.0745	0.2133	0.4229		-SF/-PQ	0.3269	0.0119	0.3481		-SF/-PQ	0.0516	0.0001	0.0001
-SF/+PQ		0.3897	0.4296		-SF/+PQ		0.0618	0.0691		-SF/+PQ		0.0517	0.0328
+SF/-PQ			0.8093		+SF/-PQ			0.0036		+SF/-PQ			0.6217
	putrescine					putrescine					putrescine
	-SF/+PQ	+SF/-PQ	+SF/+PQ			-SF/+PQ	+SF/-PQ	+SF/+PQ			-SF/+PQ	+SF/-PQ	+SF/+PQ
-SF/-PQ	0.3711	0.6155	0.7798		-SF/-PQ	0.0589	0.0661	0.9931		-SF/-PQ	0.0342	0.4689	0.9334
-SF/+PQ		0.2221	0.8109		-SF/+PQ		0.4024	0.0596		-SF/+PQ		0.0029	0.0111
+SF/-PQ			0.5491		+SF/-PQ			0.0762		+SF/-PQ			0.0896
	pyroglutamic acid					pyroglutamic acid					pyroglutamic acid
	-SF/+PQ	+SF/-PQ	+SF/+PQ			-SF/+PQ	+SF/-PQ	+SF/+PQ			-SF/+PQ	+SF/-PQ	+SF/+PQ
-SF/-PQ	0.9829	0.4854	0.2865		-SF/-PQ	0.2736	0.0438	0.7392		-SF/-PQ	0.2292	0.5327	0.7237
-SF/+PQ		0.5066	0.2979		-SF/+PQ		0.8084	0.2365		-SF/+PQ		0.6838	0.4448
+SF/-PQ			0.605		+SF/-PQ			0.0337		+SF/-PQ			0.7807
	pyruvic acid					pyruvic acid					pyruvic acid
	-SF/+PQ	+SF/-PQ	+SF/+PQ			-SF/+PQ	+SF/-PQ	+SF/+PQ			-SF/+PQ	+SF/-PQ	+SF/+PQ
-SF/-PQ	0.1209	0.7276	0.3344		-SF/-PQ	0.1044	0.0285	0.4812		-SF/-PQ	0.0296	0.6528	0.4907
-SF/+PQ		0.2126	0.4697		-SF/+PQ		0.5389	0.1702		-SF/+PQ		0.0437	0.0139
+SF/-PQ			0.5358		+SF/-PQ			0.0483		+SF/-PQ			0.1897
	quinic acid-3-caffeoyl-cis					quinic acid-3-caffeoyl-cis					quinic acid-3-caffeoyl-cis
	-SF/+PQ	+SF/-PQ	+SF/+PQ			-SF/+PQ	+SF/-PQ	+SF/+PQ			-SF/+PQ	+SF/-PQ	+SF/+PQ
-SF/-PQ	0.1888	0.4839	0.0848		-SF/-PQ	0.0832	0.0055	0.9568		-SF/-PQ	0.0123	0.0806	0.0549
-SF/+PQ		0.0876	0.1904		-SF/+PQ		0.6659	0.0835		-SF/+PQ		0.1443	0.168
+SF/-PQ			0.0453		+SF/-PQ			0.004		+SF/-PQ			0.8069
	quinic acid-3-caffeoyl					quinic acid-3-caffeoyl					quinic acid-3-caffeoyl
	-SF/+PQ	+SF/-PQ	+SF/+PQ			-SF/+PQ	+SF/-PQ	+SF/+PQ			-SF/+PQ	+SF/-PQ	+SF/+PQ
-SF/-PQ	0.0196	0.9654	0.9028		-SF/-PQ	0.1073	0.0068	0.913		-SF/-PQ	0.0686	0.2605	0.2112
-SF/+PQ		0.097	0.0979		-SF/+PQ		0.8535	0.1096		-SF/+PQ		0.4191	0.2439
+SF/-PQ			0.9465		+SF/-PQ			0.0057		+SF/-PQ			0.9273
	quinic acid-3-caffeoyII					quinic acid-3-caffeoyII					quinic acid-3-caffeoyII
	-SF/+PQ	+SF/-PQ	+SF/+PQ			-SF/+PQ	+SF/-PQ	+SF/+PQ			-SF/+PQ	+SF/-PQ	+SF/+PQ
-SF/-PQ	0.7087	0.5861	0.3666		-SF/-PQ	0.0829	0.0051	0.2431		-SF/-PQ	0.1102	0.5318	0.1577
-SF/+PQ		0.9003	0.2329		-SF/+PQ		0.4333	0.0539		-SF/+PQ		0.4665	0.601
+SF/-PQ			0.1286		+SF/-PQ			0.0013		+SF/-PQ			0.6636
	quinic acid					quinic acid					quinic acid
	-SF/+PQ	+SF/-PQ	+SF/+PQ			-SF/+PQ	+SF/-PQ	+SF/+PQ			-SF/+PQ	+SF/-PQ	+SF/+PQ
-SF/-PQ	0.7286	0.0107	0		-SF/-PQ	0.1429	0.0338	0.0331		-SF/-PQ	0.2731	0.2571	0.2454
-SF/+PQ		0.0122	0		-SF/+PQ		0.0111	0.011		-SF/+PQ		0.0416	0.04
+SF/-PQ			0.3896		+SF/-PQ			0.4745		+SF/-PQ			0.7415
	raffinose					raffinose					raffinose
	-SF/+PQ	+SF/-PQ	+SF/+PQ			-SF/+PQ	+SF/-PQ	+SF/+PQ			-SF/+PQ	+SF/-PQ	+SF/+PQ
-SF/-PQ	0.0637	0.6937	0.3147		-SF/-PQ	0.5117	0.1721	0.6915		-SF/-PQ	0.3805	0.1388	0.1566
-SF/+PQ		0.0073	0.0637		-SF/+PQ		0.5839	0.761		-SF/+PQ		0.0526	0.1316
+SF/-PQ			0.2226		+SF/-PQ			0.3463		+SF/-PQ			0.8251
	rhamnose					rhamnose					rhamnose
	-SF/+PQ	+SF/-PQ	+SF/+PQ			-SF/+PQ	+SF/-PQ	+SF/+PQ			-SF/+PQ	+SF/-PQ	+SF/+PQ
-SF/-PQ	0.0306	0.1432	0.1405		-SF/-PQ	0.181	0.0245	0.1719		-SF/-PQ	0.0094	0.0811	0.1384
-SF/+PQ		0.0194	0.0615		-SF/+PQ		0.5743	0.1258		-SF/+PQ		0.0012	0.0017
+SF/-PQ			0.0404		+SF/-PQ			0.0162		+SF/-PQ			0.5902
	salicylic acid					salicylic acid					salicylic acid
	-SF/+PQ	+SF/-PQ	+SF/+PQ			-SF/+PQ	+SF/-PQ	+SF/+PQ			-SF/+PQ	+SF/-PQ	+SF/+PQ
-SF/-PQ	0.0121	0.9087	0.933		-SF/-PQ	0.0039	0.0607	0.9864		-SF/-PQ	0.0002	0.9878	0.5854
-SF/+PQ		0.0096	0.0101		-SF/+PQ		0.1203	0.0033		-SF/+PQ		0.0002	0.0001
+SF/-PQ			0.969		+SF/-PQ			0.0667		+SF/-PQ			0.8124
	serine					serine					serine
	-SF/+PQ	+SF/-PQ	+SF/+PQ			-SF/+PQ	+SF/-PQ	+SF/+PQ			-SF/+PQ	+SF/-PQ	+SF/+PQ
-SF/-PQ	0.003	0.6919	0.7214		-SF/-PQ	0.218	0.0202	0.0168		-SF/-PQ	0.1273	0.0489	0.0349
-SF/+PQ		0.0014	0.003		-SF/+PQ		0.1964	0.096		-SF/+PQ		0.4748	0.2731
+SF/-PQ			0.4304		+SF/-PQ			0.0099		+SF/-PQ			0.6101
	succinic acid					succinic acid					succinic acid
	-SF/+PQ	+SF/-PQ	+SF/+PQ			-SF/+PQ	+SF/-PQ	+SF/+PQ			-SF/+PQ	+SF/-PQ	+SF/+PQ
-SF/-PQ	0.4561	0.4258	0.6105		-SF/-PQ	0.081	0.005	0.7825		-SF/-PQ	0	0.2887	0.0127
-SF/+PQ		0.866	0.6474		-SF/+PQ		0.3849	0.0959		-SF/+PQ		0.0001	0.0006
+SF/-PQ			0.5741		+SF/-PQ			0.0061		+SF/-PQ			0.0793
	sucrose					sucrose					sucrose
	-SF/+PQ	+SF/-PQ	+SF/+PQ			-SF/+PQ	+SF/-PQ	+SF/+PQ			-SF/+PQ	+SF/-PQ	+SF/+PQ
-SF/-PQ	0.013	0.8804	0.1696		-SF/-PQ	0.7494	0.0447	0.4498		-SF/-PQ	0.0053	0.0396	0.0519
-SF/+PQ		0.0008	0.0801		-SF/+PQ		0.0872	0.4711		-SF/+PQ		0.9083	0.8873
+SF/-PQ			0.096		+SF/-PQ			0.0289		+SF/-PQ			0.9764
	sugar similar to trehalose					sugar similar to trehalose					sugar similar to trehalose
	-SF/+PQ	+SF/-PQ	+SF/+PQ			-SF/+PQ	+SF/-PQ	+SF/+PQ			-SF/+PQ	+SF/-PQ	+SF/+PQ
-SF/-PQ	0.1042	0.0285	0.1037		-SF/-PQ	0.1292	0.0077	0.8672		-SF/-PQ	0.8034	0.1378	0.9789
-SF/+PQ		0.9518	0.3935		-SF/+PQ		0.4177	0.1234		-SF/+PQ		0	0.8392
+SF/-PQ			0.3557		+SF/-PQ			0.0079		+SF/-PQ			0.1601
	unknown sf sugar					unknown sf sugar					unknown sf sugar
	-SF/+PQ	+SF/-PQ	+SF/+PQ			-SF/+PQ	+SF/-PQ	+SF/+PQ			-SF/+PQ	+SF/-PQ	+SF/+PQ
-SF/-PQ	0.2713	0	0.0001		-SF/-PQ	0.0812	0.0035	0.1303		-SF/-PQ	0.0025	0.084	0.7235
-SF/+PQ		0	0.0001		-SF/+PQ		0.85	0.0388		-SF/+PQ		0.0018	0.0019
+SF/-PQ			0.0843		+SF/-PQ			0.0014		+SF/-PQ			0.2656
	unknown sf 140_9.99					unknown sf 140_9.99					unknown sf 140_9.99
	-SF/+PQ	+SF/-PQ	+SF/+PQ			-SF/+PQ	+SF/-PQ	+SF/+PQ			-SF/+PQ	+SF/-PQ	+SF/+PQ
-SF/-PQ	0.333	0.4839	0.2226		-SF/-PQ	0.2814	0.0875	0.9432		-SF/-PQ	0.1049	0.0806	0.0894
-SF/+PQ		0.6438	0.68		-SF/+PQ		0.2068	0.1186		-SF/+PQ		0.4857	0.6892
+SF/-PQ			0.8936		+SF/-PQ			0.0715		+SF/-PQ			0.7167
	unknown sf 172_6.90					unknown sf 172_6.90					unknown sf 172_6.90
	-SF/+PQ	+SF/-PQ	+SF/+PQ			-SF/+PQ	+SF/-PQ	+SF/+PQ			-SF/+PQ	+SF/-PQ	+SF/+PQ
-SF/-PQ	0.0139	0.2647	0.1407		-SF/-PQ	0.2183	0.0267	0.2977		-SF/-PQ	0.9459	0.5064	0.9205
-SF/+PQ		0.1019	0.0577		-SF/+PQ		0.2389	0.1678		-SF/+PQ		0.3488	0.961
+SF/-PQ			0.8093		+SF/-PQ			0.0219		+SF/-PQ			0.48
	threonic acid					threonic acid					threonic acid
	-SF/+PQ	+SF/-PQ	+SF/+PQ			-SF/+PQ	+SF/-PQ	+SF/+PQ			-SF/+PQ	+SF/-PQ	+SF/+PQ
-SF/-PQ	0.4441	0.5978	0.663		-SF/-PQ	0.0974	0.1228	0.6838		-SF/-PQ	0.0034	0.6842	0.1984
-SF/+PQ		0.1881	0.2028		-SF/+PQ		0.55	0.1529		-SF/+PQ		0.003	0.0068
+SF/-PQ			0.7746		+SF/-PQ			0.2522		+SF/-PQ			0.0754
	threonine					threonine					threonine
	-SF/+PQ	+SF/-PQ	+SF/+PQ			-SF/+PQ	+SF/-PQ	+SF/+PQ			-SF/+PQ	+SF/-PQ	+SF/+PQ
-SF/-PQ	0.0006	0.8461	0.0142		-SF/-PQ	0.2005	0.058	0.4059		-SF/-PQ	0.0264	0.1496	0.3722
-SF/+PQ		0.0007	0.0066		-SF/+PQ		0.5687	0.1518		-SF/+PQ		0.0119	0.0154
+SF/-PQ			0.0179		+SF/-PQ			0.0438		+SF/-PQ			0.5623
	trehalose					trehalose					trehalose
	-SF/+PQ	+SF/-PQ	+SF/+PQ			-SF/+PQ	+SF/-PQ	+SF/+PQ			-SF/+PQ	+SF/-PQ	+SF/+PQ
-SF/-PQ	0.2284	0.3038	0.1724		-SF/-PQ	0.131	0.0279	0.174		-SF/-PQ	0.005	0.9623	0.1662
-SF/+PQ		0.9758	0.5413		-SF/+PQ		0.9499	0.0614		-SF/+PQ		0.0047	0.0106
+SF/-PQ			0.6186		+SF/-PQ			0.0079		+SF/-PQ			0.1661
	tryptophan					tryptophan					tryptophan
	-SF/+PQ	+SF/-PQ	+SF/+PQ			-SF/+PQ	+SF/-PQ	+SF/+PQ			-SF/+PQ	+SF/-PQ	+SF/+PQ
-SF/-PQ	0.1296	0.7836	0.2953		-SF/-PQ	0.0273	0.0845	0.4211		-SF/-PQ	0.0068	0.9805	0.296
-SF/+PQ		0.118	0.2118		-SF/+PQ		0.441	0.0423		-SF/+PQ		0.0022	0.0011
+SF/-PQ			0.1968		+SF/-PQ			0.1404		+SF/-PQ			0.2535
	tyramine					tyramine					tyramine
	-SF/+PQ	+SF/-PQ	+SF/+PQ			-SF/+PQ	+SF/-PQ	+SF/+PQ			-SF/+PQ	+SF/-PQ	+SF/+PQ
-SF/-PQ	0.0904	0.9794	0.046		-SF/-PQ	0.5361	0.1967	0.5619		-SF/-PQ	0.0276	0.3622	0.9276
-SF/+PQ		0.0897	0.2523		-SF/+PQ		0.338	0.1191		-SF/+PQ		0.022	0.0273
+SF/-PQ			0.0419		+SF/-PQ			0.0802		+SF/-PQ			0.5819
	tyrosine					tyrosine					tyrosine
	-SF/+PQ	+SF/-PQ	+SF/+PQ			-SF/+PQ	+SF/-PQ	+SF/+PQ			-SF/+PQ	+SF/-PQ	+SF/+PQ
-SF/-PQ	0.1211	0.8411	0.1915		-SF/-PQ	0.0766	0.089	0.5646		-SF/-PQ	0.0133	0.3207	0.2894
-SF/+PQ		0.1291	0.4748		-SF/+PQ		0.9924	0.0923		-SF/+PQ		0.0052	0.0058
+SF/-PQ			0.1894		+SF/-PQ			0.1059		+SF/-PQ			0.967
	unknown 15.17_204					unknown 15.17_204					unknown 15.17_204
	-SF/+PQ	+SF/-PQ	+SF/+PQ			-SF/+PQ	+SF/-PQ	+SF/+PQ			-SF/+PQ	+SF/-PQ	+SF/+PQ
-SF/-PQ	0.0214	0.4185	0.0583		-SF/-PQ	0.0205	0.0126	0.1878		-SF/-PQ	0	0.2335	0.3509
-SF/+PQ		0.0195	0.0341		-SF/+PQ		0.0356	0.0227		-SF/+PQ		0	0
+SF/-PQ			0.0241		+SF/-PQ			0.0283		+SF/-PQ			0.0332
	unknown 204_15.95					unknown 204_15.95					unknown 204_15.95
	-SF/+PQ	+SF/-PQ	+SF/+PQ			-SF/+PQ	+SF/-PQ	+SF/+PQ			-SF/+PQ	+SF/-PQ	+SF/+PQ
-SF/-PQ	0.0797	0.0618	0.667		-SF/-PQ	0.7524	0.0743	0.6073		-SF/-PQ	0.007	0.9051	0.3832
-SF/+PQ		0.4138	0.1153		-SF/+PQ		0.0673	0.3236		-SF/+PQ		0.0075	0.0088
+SF/-PQ			0.0854		+SF/-PQ			0.0132		+SF/-PQ			0.3722
	unknown sf 12.17_361_337					unknown sf 12.17_361_337					unknown sf 12.17_361_337
	-SF/+PQ	+SF/-PQ	+SF/+PQ			-SF/+PQ	+SF/-PQ	+SF/+PQ			-SF/+PQ	+SF/-PQ	+SF/+PQ
-SF/-PQ	0.0422	0.904	0.0082		-SF/-PQ	0.9143	0.1931	0.4352		-SF/-PQ	0.0189	0.9758	0.8413
-SF/+PQ		0.0417	0.0831		-SF/+PQ		0.0594	0.3296		-SF/+PQ		0.0191	0.0203
+SF/-PQ			0.0068		+SF/-PQ			0.014		+SF/-PQ			0.7895
	unknown sf 319_10.90					unknown sf 319_10.90					unknown sf 319_10.90
	-SF/+PQ	+SF/-PQ	+SF/+PQ			-SF/+PQ	+SF/-PQ	+SF/+PQ			-SF/+PQ	+SF/-PQ	+SF/+PQ
-SF/-PQ	0.0172	0.3521	0.1185		-SF/-PQ	0.0018	0.0272	0.999		-SF/-PQ	0.0037	0.2846	0.3304
-SF/+PQ		0.016	0.0214		-SF/+PQ		0.0042	0.0015		-SF/+PQ		0.0033	0.0045
+SF/-PQ			0.0525		+SF/-PQ			0.0273		+SF/-PQ			0.091
	unknown sf 319_10.95					unknown sf 319_10.95					unknown sf 319_10.95
	-SF/+PQ	+SF/-PQ	+SF/+PQ			-SF/+PQ	+SF/-PQ	+SF/+PQ			-SF/+PQ	+SF/-PQ	+SF/+PQ
-SF/-PQ	0.0246	0.3155	0.2883		-SF/-PQ	0.0019	0.0187	0.8009		-SF/-PQ	0.0037	0.2586	0.3234
-SF/+PQ		0.0229	0.0272		-SF/+PQ		0.0055	0.0016		-SF/+PQ		0.0032	0.0045
+SF/-PQ			0.0774		+SF/-PQ			0.0205		+SF/-PQ			0.0837
	unknown sugar 361_16.09					unknown sugar 361_16.09					unknown sugar 361_16.09
	-SF/+PQ	+SF/-PQ	+SF/+PQ			-SF/+PQ	+SF/-PQ	+SF/+PQ			-SF/+PQ	+SF/-PQ	+SF/+PQ
-SF/-PQ	0.6988	0.7286	0.8307		-SF/-PQ	0.9402	0.1034	0.0617		-SF/-PQ	0.0448	0.7243	0.5589
-SF/+PQ		0.9333	0.4382		-SF/+PQ		0.1066	0.2717		-SF/+PQ		0.0327	0.071
+SF/-PQ			0.4494		+SF/-PQ			0.0453		+SF/-PQ			0.236
	uracil					uracil					uracil
	-SF/+PQ	+SF/-PQ	+SF/+PQ			-SF/+PQ	+SF/-PQ	+SF/+PQ			-SF/+PQ	+SF/-PQ	+SF/+PQ
-SF/-PQ	0.0221	0.4987	0.0004		-SF/-PQ	0.9316	0.0272	0.8416		-SF/-PQ	0.005	0.7816	0.0375
-SF/+PQ		0.021	0.0358		-SF/+PQ		0.0157	0.6735		-SF/+PQ		0.0049	0.0066
+SF/-PQ			0		+SF/-PQ			0.0105		+SF/-PQ			0.0337
	urea					urea					urea
	-SF/+PQ	+SF/-PQ	+SF/+PQ			-SF/+PQ	+SF/-PQ	+SF/+PQ			-SF/+PQ	+SF/-PQ	+SF/+PQ
-SF/-PQ	0.1368	0.4714	0.9092		-SF/-PQ	0.7632	0.0797	0.582		-SF/-PQ	0.066	0.9979	0.3876
-SF/+PQ		0.0055	0.0195		-SF/+PQ		0.0523	0.79		-SF/+PQ		0.0749	0.0001
+SF/-PQ			0.0527		+SF/-PQ			0.0389		+SF/-PQ			0.416
	valine					valine					valine
	-SF/+PQ	+SF/-PQ	+SF/+PQ			-SF/+PQ	+SF/-PQ	+SF/+PQ			-SF/+PQ	+SF/-PQ	+SF/+PQ
-SF/-PQ	0.0429	0.8694	0.028		-SF/-PQ	0.0599	0.0253	0.5646		-SF/-PQ	0.0195	0.0885	0.8554
-SF/+PQ		0.0447	0.1489		-SF/+PQ		0.8363	0.0663		-SF/+PQ		0.0134	0.0185
+SF/-PQ			0.0308		+SF/-PQ			0.0283		+SF/-PQ			0.1437
